# Supplementary material for: Investigation of Motor Cortical Plasticity and Corticospinal Tract Diffusion Tensor Imaging in Patients with Parkinsons Disease and Essential Tremor
Source: PLoS One. 2016 Sep 7;11(9):e0162265. doi: 10.1371/journal.pone.0162265 (PMC5014415; doi:10.1371/journal.pone.0162265)
Supplement: S1 File — (XLS) [file pone.0162265.s001.xls]

## Sheet: Basic Data
Patient Group	Sex	Age	Disease duration	UPDRS-I	UPDRS-II	UPDRS-III	H & Y stage	intention tremor score	RMT	AMT	1 mV	SICI Conditional Intensity	LICI Conditional Intensity	Medication
N-1	M	71						0	44	38	76	42	60
N-2	F	61						0	60	42	85	45	70
N-3	M	73						0	51	35	75	33	56
N-4	F	69						0	43	36	57	34	47
N-5	F	72						0	57	37	67	35	62
N-6	M	82						0	52	48	69	52	66
N-7	M	62						0	65	52	81	49	72
N-8	F	57						0	45	38	62	36	55
N-9	M	70						0	47	42	85	41	81
N-10	M	70						0	47	35	70	40	51
N-11	F	56						0	52	49	71	47	57
N-12	F	84						0	60	50	98	48	66
mean		68.9167						0	51.9167	41.8333	74.6667	41.8333	61.9167
SD		8.79523						0	7.17899	6.32216	11.2761	6.42203	9.61493
PD-1	M	67	9	4	7	18	2	0	46	41	54	39	51	sinemet 1#tid, amantadine 1#tid, trihexyphenidyl 0.5#tid, entacapone 1#tid
PD-2	M	61	3	4	13	35	2.5	0	48	36	53	34	58	sinemet 0.5#bid, amantadine 1#bid
PD-3	F	49	2	1	10	28	2.5	0	43	40	53	38	47	madopar 250 mg tid, pramipexole 0.25 mg tid
PD-4	M	81	2	2	7	19	2.5	0	38	33	35	31	42	sinemet 1#bid, amantadine0.5#bid, trihexyphenidyl1#bid
PD-5	M	72	5	7	13	38	2.5	0	51	48	80	48	56	madopar 250 mg tid, amantadine1.5#bid
PD-6	F	60	0.5	3	5	18	2	0	66	55	83	52	73	madopar 0.5# bid, biperiden1#bid
PD-7	M	74	2	2	12	17	2	0	51	40	70	38	56	sinemet 1#bid
PD-8	M	74	1	2	3	20	2	0	46	40	52	43	49	sinemet 0.5#bid, trihexyphenidyl 2 mg bid
PD-9	M	68	2	0	3	13	2	0	57	40	59	38	63	sinemet 1#tid, ropinirole 0.25 mg tid
PD-10	M	69	2	4	7	19	2	0	39	34	88	46	68	sinemet 1#tid, amantadine 0.5#bid
PD-11	M	59	6	1	5	27	2	0	50	45	75	43	55	sinemet 1#tid, amantadine 1#tid, pramipexole 0.25 mg 1# tid
PD-12	M	59	5	3	7	27	2.5	0	50	43	57	41	55	madopar 250 mg 3# qd, amantadine 50 mg tid, pramipexole 0.25 mg 1# tid
mean		66.0833	3.29167	2.75	7.66667	23.25	2.20833	0	48.75	41.25	63.25	40.9167	56.0833
SD		8.79523	2.47219	1.86474	3.57601	7.70035	0.257464	0	7.61727	6.07716	15.7948	5.90005	8.73299
ET-1	F	52	over 10					1	59	40	82	38	58	none
ET-2	M	62	7					1	40	34	55	32	44	propranolol 10 mg bid
ET-3	M	69	over 20					2	43	37	57	35	52	clonazepam 0.25 mg qd
ET-4	M	50	over 10					1	70	50	82	48	77	propranolol 10 mg tid
ET-5	M	63	over 10					1	37	35	46	33	42	none
ET-6	M	60	over 30					2	44	43	64	39	48	propranolol 5 mg tid, clonazepam 0.75 mg hs
ET-7	F	81	over 20					2	44	38	46	31	48	none
ET-8	F	65	5					1	50	42	59	42	55	none
ET-9	F	65	over 20					1	41	34	45	32	45	propranolol 10 mg bid
ET-10	F	67	over 20					2	50	44	80	48	60	clonazepam 0.5 mg bid
ET-11	F	74	over 20					2	50	45	68	43	55	clonazepam 0.5 mg 1/2# tid, propranolol 10 mg tid
ET-12	M	74	over 20					1	58	52	77	49	64	none
mean		65.1667						1.41667	48.8333	41.1667	63.4167	39.1667	54
SD		8.8916						0.514929	9.53304	5.96708	14.2985	6.75323	9.92701
N: Health Control
PD: Parkinson's disease
ET: Essential tremor

## Sheet: TMS
Patient Group	MEP (20 trials)		SICI				SICI (12 trials)		LICI				LICI (12 trials)
	Pre	Post	Pre		Post		Pre	Post	Pre		Post		Pre	Post
			single	condition	single	condition			single	condition	single	condition
N-1	0.81	1.59	0.39	0.26	1.12	0.71	66.6667	63.3929	1.14	0.52	0.9	0.4	45.614	44.4444
N-2	0.8	0.92	0.75	0.52	0.84	0.66	69.3333	78.5714	0.55	0.37	0.99	0.7	67.2727	70.7071
N-3	0.83	1.12	0.68	0.37	0.95	0.6	54.4118	63.1579	0.96	0.59	0.59	1.33	61.4583	225.424
N-4	0.79	0.86	0.75	0.34	0.71	0.45	45.3333	63.3803	1.19	0.54	0.6	0.96	45.3782	160
N-5	0.82	1.17	1.03	0.73	1	0.91	70.8738	91	1.13	0.92	0.88	0.59	81.4159	67.0455
N-6	1.21	3.12	1.04	0.54	1.32	1.17	51.9231	88.6364	0.96	0.27	0.94	0.34	28.125	36.1702
N-7	0.91	1.08	0.68	0.42	0.98	0.44	61.7647	44.898	1.4	1.04	1.08	0.45	74.2857	41.6667
N-8	0.9	1.21	0.97	0.44	1.32	0.51	45.3608	38.6364	0.91	0.41	0.73	1.6	45.0549	219.178
N-9	1.03	1.13	0.69	0.36	1.03	0.7	52.1739	67.9612	0.94	0.54	0.78	0.54	57.4468	69.2308
N-10	0.84	1.09	0.77	0.54	0.85	0.63	70.1299	74.1176	0.77	0.49	0.87	1.01	63.6364	116.092
N-11	0.95	0.87	1.14	0.81	0.89	0.28	71.0526	31.4607	1.09	0.71	1.5	1.21	65.1376	80.6667
N-12	0.65	0.84	0.64	0.47	1.03	0.74	73.4375	71.8447	0.72	0.64	0.61	0.58	88.8889	95.082
mean	0.878333	1.25	0.794167	0.483333	1.00333	0.65	61.0385	64.7548	0.98	0.586667	0.8725	0.809167	60.3095	102.142
SD	0.140637	0.623757	0.212152	0.159507	0.182922	0.232731	10.5849	18.5607	0.230533	0.219766	0.253669	0.406972	17.2084	65.7755
SE	0.0405984	0.180063	0.0612429	0.0460457	0.0528051	0.0671836	3.05559	5.35802	0.0665491	0.0634409	0.0732278	0.117483	4.96764	18.9878
PD-1	0.77	0.75	0.88	0.35	0.74	0.7	39.7727	94.5946	0.74	0.4	1.09	0.81	54.0541	74.3119
PD-2	1.13	1.01	1.02	0.77	0.97	1.2	75.4902	123.711	1.15	0.83	1.19	1.19	72.1739	100
PD-3	1.08	0.95	0.62	0.35	0.71	0.34	56.4516	47.8873	1.09	0.72	1.03	0.99	66.055	96.1165
PD-4	0.83	0.7	1.42	0.63	1.38	0.98	44.3662	71.0145	1.83	1.09	1.39	0.48	59.5628	34.5324
PD-5	0.67	0.75	0.82	0.3	0.99	0.42	36.5854	42.4242	1.07	0.31	0.81	0.18	28.972	22.2222
PD-6	1.08	0.73	0.81	0.51	0.89	0.54	62.963	60.6742	0.75	0.64	1	1.28	85.3333	128
PD-7	0.9	1.22	0.65	0.35	0.91	0.79	53.8462	86.8132	1.29	0.61	0.83	1.14	47.2868	137.349
PD-8	1.13	1.04	1.22	0.79	1.28	1.22	64.7541	95.3125	1.18	0.89	1.22	1.13	75.4237	92.623
PD-9	0.77	0.71	0.96	0.42	1.19	0.66	43.75	55.4622	1.07	0.55	1.03	0.77	51.4019	74.7573
PD-10	0.9	0.67	0.76	0.42	0.66	0.52	55.2632	78.7879	1.11	0.72	1.12	1.38	64.8649	123.214
PD-11	0.82	0.46	0.68	0.42	0.86	0.58	61.7647	67.4419	1.48	1.88	0.7	0.73	127.027	104.286
PD-12	1.12	1.03	1.1	0.43	1.21	0.37	39.0909	30.5785	1.05	0.2	0.85	0.84	19.0476	98.8235
mean	0.933333	0.835	0.911667	0.478333	0.9825	0.693333	52.8415	71.2252	1.15083	0.736667	1.02167	0.91	62.6003	90.5197
SD	0.166151	0.213051	0.24364	0.165135	0.23499	0.301099	12.1934	26.2536	0.293551	0.437811	0.198349	0.347537	27.6514	34.8517
SE	0.0479636	0.0615026	0.0703329	0.0476705	0.0678359	0.0869198	3.51993	7.57876	0.0847408	0.126385	0.0572585	0.100325	7.98228	10.0608
ET-1	1.05	1.12	1.35	0.92	1	0.48	68.1481	48	0.86	0.24	0.96	0.68	27.907	70.8333
ET-2	1	1.25	0.78	0.49	1.07	0.54	62.8205	50.4673	1.19	0.77	1.16	0.93	64.7059	80.1724
ET-3	0.99	0.49	0.92	0.28	1.16	0.45	30.4348	38.7931	0.65	0.42	1.14	0.26	64.6154	22.807
ET-4	0.88	0.75	1.24	0.9	1.3	1.43	72.5806	110	0.89	0.38	0.82	0.42	42.6966	51.2195
ET-5	0.77	1.69	1.07	0.45	1.59	1.17	42.0561	73.5849	1.43	0.41	1	0.29	28.6713	29
ET-6	1	1.52	1.26	0.51	1.19	1.01	40.4762	84.8739	0.88	0.32	0.97	0.49	36.3636	50.5155
ET-7	0.96	0.69	0.95	0.71	0.77	0.67	74.7368	87.013	1.12	0.75	1.12	1.11	66.9643	99.1071
ET-8	0.95	1.18	0.81	0.43	0.83	0.72	53.0864	86.747	1.17	0.66	0.87	1.03	56.4103	118.391
ET-9	1.04	1.14	0.86	0.53	0.75	0.5	61.6279	66.6667	1.02	0.7	0.82	1.16	68.6275	141.463
ET-10	0.74	0.82	0.85	0.35	1	0.48	41.1765	48	0.89	0.44	0.94	0.71	49.4382	75.5319
ET-11	0.91	0.6	0.68	0.56	0.84	0.55	82.3529	65.4762	0.8	0.89	0.94	0.95	111.25	101.064
ET-12	0.79	0.65	0.72	0.47	0.75	0.62	65.2778	82.6667	1.1	0.9	1.31	0.7	81.8182	53.4351
mean	0.923333	0.991667	0.9575	0.55	1.02083	0.718333	57.8979	70.1907	1	0.573333	1.00417	0.7275	58.289	74.4617
SD	0.106543	0.382357	0.223042	0.198723	0.257945	0.316367	16.2546	21.1466	0.212218	0.229835	0.149816	0.313285	23.7942	35.7665
SE	0.0307565	0.110377	0.0643867	0.0573664	0.0744623	0.0913272	4.69229	6.1045	0.061262	0.0663477	0.043248	0.0904377	6.8688	10.3249

## Sheet: DTI
		L-CST(FA)	L-CST(MD) (mm2/s)	R-CST(FA)	R-CST(MD) (mm2/s)	bil.CST(FA)	bil.CST(MD)	More-affected side
	N	0.550516	2.59687	0.530121	2.56269	0.815576	3.87821
	N	0.530311	2.34061	0.561013	2.2896	0.810817	3.48541
	N	0.558114	2.48226	0.550389	2.62106	0.833309	3.79279
	N	0.52279	2.53238	0.531301	2.50416	0.78844	3.78446
	N	0.512405	2.57634	0.508424	2.52709	0.766617	3.83988
	N	0.477769	2.57427	0.488066	2.66104	0.721802	3.90479
	N	0.516726	2.37	0.535022	2.35829	0.784237	3.54915
	N	0.535146	2.43055	0.549578	2.38305	0.809935	3.62208
	N	0.54712	2.44089	0.548752	2.60819	0.821496	3.74498
	N	0.560532	2.49153	0.571058	2.43461	0.846061	3.70884
	N	0.520351	2.37439	0.521729	2.24059	0.781216	3.49469
	N	0.497906	2.65015	0.489651	2.55245	0.742731	3.92638
	P	0.548249	2.43558	0.544106	2.42965	0.820302	3.65041	R
	P	0.505696	2.55917	0.503077	2.42833	0.757235	3.77333	R
	P	0.519592	2.44555	0.54775	2.38117	0.793467	3.63613	R
	P	0.521108	2.30074	0.548189	2.37767	0.795203	3.48957	L
	P	0.533612	2.5042	0.535651	2.35597	0.801438	3.68219	E
	P	0.50734	2.47327	0.519768	2.44561	0.767224	3.69607	L
	P	0.507221	2.69595	0.520806	2.8026	0.767624	4.09725	L
	P	0.54223	2.25798	0.543289	2.27692	0.813875	3.39644	L
	P	0.574663	2.45097	0.567891	2.47457	0.858609	3.68825	L
	P	0.571842	2.51811	0.563492	2.62178	0.853588	3.829	E
	P	0.539324	2.33251	0.523716	2.24472	0.801182	3.45487	R
	P	0.505345	2.44888	0.527769	2.3903	0.76923	3.64403	L
	E	0.515719	2.50436	0.532047	2.53173	0.781743	3.77022	E
	E	0.548383	2.40751	0.526751	2.41891	0.811758	3.61696	L
	E	0.529993	2.41734	0.551485	2.46641	0.805736	3.65055	E
	E	0.535851	2.5339	0.572469	2.47136	0.822086	3.76958	E
	E	0.526973	2.42362	0.524611	2.42018	0.789278	3.63371	E
	E	0.554284	2.33647	0.555868	2.31538	0.832218	3.49416	E
	E	0.535952	2.37198	0.527611	2.2897	0.799758	3.51683	E
	E	0.565639	2.40804	0.558462	2.54577	0.84487	3.68093	E
	E	0.540286	2.62871	0.525452	2.69492	0.803012	3.97617	R
	E	0.533317	2.59126	0.516484	2.57588	0.791559	3.8792	E
	E	0.551914	2.47237	0.531324	2.50621	0.817576	3.72548	E
	E	0.559442	2.50937	0.960862	2.45295	1.03987	3.73585	E
